# Supplementary material for: Altered states phenomena induced by visual flicker light stimulation
Source: PLoS One. 2021 Jul 1;16(7):e0253779. doi: 10.1371/journal.pone.0253779 (PMC8248711; doi:10.1371/journal.pone.0253779)
Supplement: S1 Data — (XLSX) [file pone.0253779.s006.xlsx]

## Sheet: Initial Assessment
Initial Assessment	Tellegen Absorption Scale Score	NEO-FFI-2 Factor Scores
	Absorption	Neuroticism	Extraversion	Openness to Experience	Agreeableness	Conscientiousness
SJ1	50	20	40	43	42	39
SJ2	32	28	25	20	31	30
SJ3	64	15	37	29	40	41
SJ4	26	9	36	25	36	38
SJ5	57	17	35	32	44	41
SJ6	75	18	35	28	41	44
SJ7	67	11	30	32	28	17
SJ8	56	21	30	31	43	39
SJ9	38	24	27	36	40	41
SJ10	37	16	31	29	31	35
SJ11	55	24	24	33	40	37
SJ12	43	21	34	21	36	41
SJ13	39	12	43	28	41	39
SJ14	78	26	30	34	36	15
SJ15	81	12	31	39	42	40
SJ16	92	34	21	32	37	36
SJ17	28	19	29	25	38	19
SJ18	16	19	28	31	38	32
SJ19	63	18	25	32	37	38
SJ20	88	29	31	40	39	36
SJ21	45	10	25	31	40	36
SJ22	125	30	34	43	36	25
SJ23	48	14	20	32	42	31
SJ24	5	13	30	28	25	29

## Sheet: Constant Light Session
Constant Light Session	5D-ASC Dimension Scores						11-ASC Subdimension Scores											PCI Major Dimension Scores												PCI Minor Dimension Scores														Time and Space Awareness Questionnaire Scores				Time Estimation Data
	Altered State of Consciousness (global)	Oceanic Boundlessness	Dread of Ego Dissolution	Visionary Restructuralization	Auditory Alterations	Vigilance Reduction	Experience of Unity	Spiritual Experience	Blissful State	Insightfulness	Disembodiment	Impaired Control and Cognition	Anxiety	Complex Imagery	Elementary Imagery	Audio-Visual Synesthesia	Changed Meaning of Percepts	Altered State of Awareness	Altered Experience	Volitional Control	Self-Awareness	Rationality	Internal Dialogue	Positive Affect	Negative Affect	Imagery	Attention	Memory	Arousal	Body Image	Time Sense	Perception	Meaning	Joy	Sexual Excitement	Love	Anger	Sadness	Fear	Imagery Amount	Imagery Vividness	Direction of Attention	Absorption	Time Awareness	Space Awareness	Thought about Time	Perceived Speed of Time	Actual Duration (minutes)	Estimated Duration (minutes)
SJ1	19.43	18.18	11.85	30.13	12.46	48.5	38	0.5	35.33	10	15	9.85	1.33	39.33	80.33	1.66	18	2	0.53	2	3.33	5.33	1	1	0	3.75	5.6	2.66	0	0.66	0.66	1	0	0	3	0	0	0	0	4	3.5	6	5	0.31	0.1	0.05	0.43	14	15
SJ2	20.57	24.81	16.04	19.5	10.15	53.58	38.9	0	8	8	28.33	44.57	0	21	42.66	19.66	4	3.66	2	0.66	3	3	1.5	1.5	0.16	4	5.6	3	0	2.33	3.66	0.66	1.5	2	2.5	0	0	0.5	0	5	3	6	5	0.21	0.21	0.2	0.62	12	20
SJ3	20.29	36.14	5.73	13.5	1.34	26.16	37.8	3.66	36.33	20.33	33.66	10.42	0.08	9.33	50	25	0	4.33	3	2	4.33	4.33	2	2.83	0	3.25	4	3.33	1.5	3.33	4.66	1.66	2.5	5	3.5	0	0	0	0	4.5	2	4.66	3	0.52	0.21	0.49	0.57	12	8.5
SJ4	3.4	2.9	4.09	3.33	3.31	31.75	5.2	1.33	5.66	1.33	1.5	4.42	1.33	1.5	9.66	1.33	1.5	0	0.38	5	5.66	4.33	2	2	0	1.25	3.6	4.33	0	0.66	1	0	0	1.5	4.5	0	0	0	0	0.5	2	3.66	3.5	0.52	0.31	0.37	0.5	12	14
SJ5	0.62	0.07	0	2.16	0	1.58	0	0	0.66	0	0	0	0	3.33	0	0	0	0	0.69	5	6	6	1.5	1.16	0	4	4.8	6	0.5	1	0	0	1.5	1.5	2	0	0	0	0	5	3	4.66	5	0.63	0.63	0.5	0.49	16	16
SJ6	31.38	50.07	8.66	29.86	20.62	33.41	45.4	14	73	19.66	28.66	22.71	1.66	27.33	72.33	50.66	3.66	5.33	3.9	0.66	2.66	3.33	0.5	2.66	1	1.5	4.5	2.66	0	4.5	4.66	4.66	2	5	3	0	0	3	0	1	2	4.5	4.5	0.63	0.1	0.03	0.83	14	8
SJ7	32.46	47.37	14.14	31.47	10.18	54.08	51	33	66	63	56.33	31.57	1.33	65.66	14	9.16	16	2.33	2.15	4.66	3.33	4.66	2	1.83	0.5	3	5	5	0.5	3.33	4	1	0.75	2.5	2.5	0	0	1.5	0	2	4	5	5	0.52	0.31	0.24	0.82	16	23
SJ8	22.59	27.18	7.38	33.44	13.12	61.08	18.2	14.33	66	10	11	7	2.33	76.66	67.33	20	9.33	1.33	1.61	5	4.66	5	1	2.33	0	5.25	5.4	4.33	2.5	2	3	1.33	0.5	2.5	3.5	0	0	0	0	5.5	5	5.66	5	0.63	0.31	0.15	0.34	16	25
SJ9	15.37	24.77	0.76	18.33	6	18.58	22.2	7.33	33.33	12	35.66	2.28	0	36.66	32.33	15	28	3	2.69	2	4.33	4	1	2.33	0	5.25	4.8	4.33	0	4.33	2	0.66	3.5	2.5	3.5	0	0	0	0	5.5	5	5	4.5	0.52	0.42	0.29	0.82	14	13
SJ10	9.35	20.22	2.95	0	0	16.16	14	0	31.33	0	28.66	8.85	0	0	0	24.33	0	3	2	3.33	2	5.66	0	0.5	0	1.25	5.8	3.66	0	3.66	5	0	0	1.5	0	0	0	0	0	0	2.5	5.66	6	0.21	0.1	0.22	0.17	12	20
SJ11	4	5	0.78	6.27	1.06	12.75	8.4	0	1	1.66	10	0.64	0	21.66	11.33	0	0	0.66	2.15	3.33	4.33	5	5	0.5	0.33	3.5	4.6	3.66	1.5	4.33	3.66	1	0.25	0.5	1	0.5	0.5	0.5	0	4	3	5	4	0.52	0.21	0.43	0.31	12	12.5
SJ12	12.46	12.07	6.09	20.5	9.43	50.5	9.4	3	4.33	10.66	14	8.71	5.33	9	70.33	17.66	11.33	3	1.53	4.33	2.66	5	1	1.16	0.33	2.25	4	2	2	1	4	1	0.5	1.5	2	0	0	1	0	2.5	2	3.33	5	0.52	0.1	0.66	0.49	16	20
SJ13	16.87	29.07	3.8	13.8	5.87	49	31	5	37	15	21.33	11.28	0	25.66	35.66	21.66	0	3.33	3.38	0.33	5	3	6	2.5	0	3	5	3.33	0	2.66	5	2	3.75	3.5	4	0	0	0	0	3	3	6	3.5	0.42	0.21	0.14	0.12	14	10
SJ14	10.32	12.23	7.69	10.63	0	26	3	0	9	6	39	19.71	0	12	36	3	3.66	3.33	3.46	0.66	1.66	2	3.5	2.66	0	4	4.8	3.33	2	4	4.33	3.33	2.5	4	4	0	0	0	0	4	4	5	4.5	0.42	0.21	0.15	0.73	12	10
SJ15	34.45	65.48	2	25.77	0.62	32.16	65.6	21.33	79.33	18.66	75.66	6	0	39.33	47	56.33	20.66	4.66	3.76	4.33	5	4	0	2.83	0	3.5	4.8	1.66	0	5	4	1	4.75	3	5.5	0	0	0	0	3	4	5	4.5	0.31	0.42	0.17	0.17	12	15
SJ16	33	21.88	48.28	31.83	14.93	75.08	20.6	1.66	7	1.66	55.66	70.28	42.5	45	64.33	6.66	20.66	4.33	3.23	1.5	1.66	0	5	0.83	4.4	4.75	3	1.33	1.5	4.33	4.33	3.33	1.5	0	2.5	3	3	5.5	4	5.5	4	4	1.5	0.31	0.21	0.66	0.63	16	19
SJ17	11.34	20.77	3.66	6.16	1.62	60.33	16.8	0	24	14.33	46.66	11	0	5.33	31.66	7.66	0	3	2.3	2.66	2.66	2	1.5	1.16	0	1.25	4.6	2.66	0	3.66	3.66	2.66	0	2	1.5	0	0	0	0	0.5	2	5.66	3	0.31	0.21	0.14	0.38	14	15
SJ18	4.53	5.59	2.61	5.16	0.5	51.58	4.8	0	7	2.33	6	1.57	0	0	30.33	0	0	0.66	1.3	5	5.33	4.33	3.5	0.5	0	0	2.6	2.33	3	1	4.33	0.33	0	0.5	0	0	0	0	0	0	0	2.33	3	0.63	0.21	0.85	0.35	16	23
SJ19	5.15	2.9	4.66	9.11	5.43	14.16	1.4	0	1.83	0	0	5.42	0	0	50	12	0	0.66	1.61	1.33	5	4.33	2	0.5	0	2.5	4.4	2.66	4	1	4	2	0	1.5	0	0	0	0	0	1.5	3.5	4.66	4	0.63	0.21	0.7	0.45	16	20
SJ20	13.13	19.92	2.95	14.83	0	59.66	24	15	20.66	0	33.33	7	2.16	11	64.33	11.66	0	3.33	2.76	3	2.33	4.66	2.5	2.66	0	1.75	5	1.66	0	3.33	4.66	2.33	1.25	3	5	0	0	0	0	2	1.5	4.66	5.5	0.63	0.21	0.09	0.89	14	40
SJ21	4.62	1.37	2.95	11.44	0	11.5	0	0	0	0	0	2.71	0	11.33	31	0	17	1	1.07	5	4.66	3.66	2	1	0.66	2.75	4.2	5.66	1	1	2.66	1	0	0.5	2.5	0.5	0.5	1	0.5	2.5	3	4.66	3.5	0.63	0.21	0.68	0.18	14	8
SJ22	35.72	46.4	9.95	49.77	21.62	36.91	39	39.33	47	58.33	17	16	4.5	74.66	65.66	49.33	28.33	2.66	3.23	3.33	4.33	4.33	4	3	1.5	4.25	4.2	4.66	0.5	3.66	2.66	2.66	3.75	3	4	1.5	1.5	3	0	5	3.5	5.33	2.5	0.73	0.52	0.64	0.52	16	24
SJ23	7.22	5.33	0	18.5	0	8.25	3.2	0	9	0	1	0	0	8	31	0	28.66	2.66	1.46	5.66	5.66	5.33	0	0.5	0	3.25	3.6	4.66	0.5	0	3.66	2.66	0	1.5	0	0	0	0	0	4	2.5	3.33	4	0.63	0.31	0.37	0.75	14	13
SJ24	4.36	4.29	0.19	9.33	0.18	26.33	2.6	0	3	0	4.33	0.42	0.16	4.66	49	0	0	1.33	2	4.33	3.33	3.66	0	1.33	0	2.75	3.8	4.33	2	4	3.66	1	0	0.5	3	0	0	0	0	3.5	2	3.66	4	0.31	0.21	0.36	0.66	12	12.5
[truncated: 5 more columns]

## Sheet: 3 Hz Flicker Light Condition
3 Hz Flicker Condition	5D-ASC Dimension Scores						11-ASC Subdimension Scores											PCI Major Dimension Scores												PCI Minor Dimension Scores														Time and Space Awareness Questionnaire Scores				Time Estimation Data
	Altered State of Consciousness (global)	Oceanic Boundlessness	Dread of Ego Dissolution	Visionary Restructuralization	Auditory Alterations	Vigilance Reduction	Experience of Unity	Spiritual Experience	Blissful State	Insightfulness	Disembodiment	Impaired Control and Cognition	Anxiety	Complex Imagery	Elementary Imagery	Audio-Visual Synesthesia	Changed Meaning of Percepts	Altered State of Awareness	Altered Experience	Volitional Control	Self-Awareness	Rationality	Internal Dialogue	Positive Affect	Negative Affect	Imagery	Attention	Memory	Arousal	Body Image	Time Sense	Perception	Meaning	Joy	Sexual Excitement	Love	Anger	Sadness	Fear	Imagery Amount	Imagery Vividness	Direction of Attention	Absorption	Time Awareness	Space Awareness	Thought about Time	Perceived Speed of Time	Actual Duration (minutes)	Estimated Duration (minutes)
SJ1	6.8	5.96	5.04	10.11	0	57.58	0	0	0	0	3.33	7	0.33	0	52.33	0	0	1.33	1.53	1	2.33	2.33	0	0.16	0	0	3.6	0.33	1	2.66	3	1	0	0.5	0	0	0	0	0	0	0	4	3	0.42	0.21	0.24	0.22	16	10
SJ2	8.35	6.9	5.14	14.27	1.62	27.5	18.6	2.16	5	0.66	5	10.14	1.83	3.33	77.66	0.66	2.33	3.33	0.92	2	4	3.33	2	0	0	1.75	4.8	3	0.5	0	3.33	0.66	0	0	0	0	0	0	0	1	2.5	6	3	0.52	0.42	0.28	0.51	16	17
SJ3	19.65	27.84	13.45	15.05	0	55.25	27.6	7	20	7.16	43.66	33.14	0.08	3.33	53.33	7	0.16	5	3.38	2.33	4	2.66	1.5	2.16	0.16	3	4.4	5.66	0.5	5.33	4.33	3.33	1.25	4	2.5	0	0	0.5	0	3	3	5	3.5	0.31	0.1	0.2	0.57	14	12
SJ4	6.46	3.62	7.71	9.27	3.5	29.16	4.4	3	2.33	2	2.66	12.71	2.66	14.66	24.66	2.66	8.33	2.33	1.3	4.66	5.33	4.33	4	0.66	0	2.75	4	5.33	0	0	4	1.66	0	1	1	0	0	0	0	4	1.5	5	2.5	0.52	0.31	0.44	0.16	16	18
SJ5	0.9	0	0.23	3.05	0	0	0	0	0	0	0	0	0	1	17.33	0	0	0	0.07	5.33	6	5.66	0	0.66	0	2	3.6	6	3	0	0	0.33	0	0	0	0	0	0	0	1	3	3.66	3.5	0.73	0.63	0.3	0.5	14	15
SJ6	12	8.55	13.76	15.11	7.81	11.91	6.4	3.66	10.33	12	12	11.57	10	3.33	67.33	3.33	2.66	3.66	2.15	5	5.66	4.66	5	0.66	3	0.75	3	5.33	0	3.33	3	3	0	0.5	1.5	4	4	3.5	1.5	0	1.5	4.33	1	0.31	0.1	0.11	0.78	12	6
SJ7	27.83	44.44	12.38	20.94	5.75	68.5	56.4	20.33	71	17	45.66	25.71	0	52	0	14.66	3	4.33	2.76	4	3.66	3.33	1	3.33	0	5	4.8	4.33	0	3.33	5.33	1.33	1.5	3	3	0	0	0	0	5	5	5	4.5	0.31	0.1	0.11	0.78	14	30
SJ8	17.95	10.62	14.28	33.22	17.06	46	11.4	6.66	15	8.33	6.33	23.14	7.16	61	70.33	7	14	0.33	1.61	4.66	5	4.33	4	1.33	1	5.25	2.6	4.66	1	0.33	3.33	3.33	0	0.5	3.5	3	3	0	0	5.5	5	3.66	1	0.73	0.52	0.62	0.41	14	20
SJ9	2.28	0.55	0	7.55	1.18	14.41	0	0	0	0	0	0	0	0	45.33	0	0	0.66	0.61	3.66	5.33	5	3.5	0.5	0.16	2	3.8	5.66	1	1.33	1	0.33	0	0.5	0	0	0	0	0.5	1	3	3	5	0.63	0.52	0.14	0.5	12	20
SJ10	3.42	2.07	1.38	7.83	0	3.91	0	0	2.33	0	7.66	3.85	0.33	0	43	0	0	3.33	2.23	3	2	3.33	3	0	0.16	1	5.2	3.33	0.5	3.66	4.33	1.66	0	0	0	0	0	0	0.5	0	2	6	4	0.31	0.1	0.33	0.33	14	20
SJ11	2.75	0.92	4.71	3.22	2.5	9.66	1	0	0	0	1	4.57	0.83	12.66	6.66	0	0	1	2	3.66	5.33	4	5	0.66	0.33	2.75	4.2	4.33	4	1	4	2.33	1	0.5	1.5	0	0	1	0	3	2.5	5	3	0.73	0.52	0.57	0.22	16	15
SJ12	6.18	3.07	4.9	12.33	3.18	14.58	3	2.66	2.66	3.33	3	3	2.83	3	59.33	3.66	3	0.33	0.53	5	4.66	4	0.5	0.33	0.16	1.75	3.4	5.66	1	0.33	2	0	0	1	0	0	0	0.5	0	0.5	3	3	4	0.63	0.42	0.25	0.4	12	23
SJ13	18.27	16.25	15.04	25.05	0.06	90.5	0.4	0	0.33	0	64	44.85	0.16	50.33	100	23.66	0	5.66	2.76	0.66	2.66	0.33	4.5	1.5	0	5.25	3.8	2	0	1.33	6	4.66	0	2.5	2	0	0	0	0	6	4.5	6	0.5	0.52	0.42	0.17	0.7	12	15
SJ14	7.95	8.7	8.52	6.16	0.06	27.33	4.8	0.33	7.33	0	25.33	20.57	2	0.33	35.33	0	0	2.66	2.69	1.66	2.33	1.33	2	1.16	1.16	1.25	4.6	2.33	2.5	3	4.33	3	1	1.5	2	1.5	1.5	1	1	1.5	1	5.33	3.5	0.31	0.31	0.29	0.75	16	14
SJ15	24.54	37.77	13.66	17.38	0	73.33	54.8	2.33	4.33	6.66	71	34.57	0.33	31	15.66	10.66	9.66	5.33	3.07	1.66	3.66	1.66	0	0.33	0	3.25	3.2	1	0	4	6	1	1.75	0.5	0.5	0	0	0	0	3	3.5	3.66	2.5	0.31	0.21	0.02	0	14.5	17.5
SJ16	41.36	65.7	10.95	40.33	15.65	52.16	69.6	25.66	83.66	53.33	83	20.71	2.33	90.33	22	34	26.33	3	3.53	4.33	2.66	4.33	1	4.66	0	5.75	5.2	4.33	0	5	2.66	2.33	4	5	5.5	0	0	0	0	6	5.5	5.66	4.5	0.52	0.21	0.1	0.28	12	15
SJ17	4	5.77	1.8	3.88	0.5	42	4.2	0	13	0.66	13.66	4.28	0.16	1	21.33	0	0.33	2.33	0.84	5	3.66	2.66	0	0.83	0	1.25	3	3.33	0	2	0.66	1	0	1	1.5	0	0	0	0	0.5	2	3	3	0.52	0.31	0.17	0.16	16	20
SJ18	4.19	3.25	1.76	8.44	0	30.83	0	0	1	0	0	3.85	0	0	50	0	0	1	1.15	5	5	5	2	1.16	0.66	0.75	4.8	2	4	0	4	0	0.75	2	0.5	1.5	1.5	0.5	0	0	1.5	5	4.5	0.63	0.52	0.23	0.66	14	18
SJ19	14.77	12.22	8.47	25.94	0.12	25.41	13	0	7.66	4	10.33	19.14	0.5	11.66	96.66	10.33	7.33	2.66	2.07	1	4.66	2.33	0	1.5	0.33	3.75	4.2	4.33	4	0.33	4	4.66	0	3	1.5	0	0	1	0	4	3.5	6	1.5	0.52	0.21	0.27	0.38	12	15
SJ20	15.62	18	13.71	14.27	0.18	56	41.2	0	11	0	22	28.71	4	3.33	82	8.33	0	5	3.23	1	1	1	5	0.5	0	1	4.4	2	0.5	4	6	3.66	0.25	1.5	0	0	0	0	0	0.5	1.5	4.33	4.5	0.21	0.21	0.11	0.9	16	45
SJ21	8.98	11.66	1.42	13.77	0	11.16	15.2	0	22	0	0	4.28	0	0	67	9.66	5	1.66	2.69	3.33	6	5	1.5	2.16	0.16	2.75	5.2	5.66	0	2.33	3.33	3	2.25	4	2.5	0	0	0	0.5	3.5	2	5	5.5	0.42	0.21	0.38	0.73	12	9
SJ22	18.78	22.33	3.33	31.5	4.68	13.36	15.6	19	27	26.66	10.33	5.42	3.5	39.66	48.33	22.66	28	2	2.46	4	4.33	4.66	4	2.83	1.66	4.75	5.8	4.66	3	2.66	2	2.33	2.75	3	3.5	2	2	2	1	5.5	4	5.66	6	0.63	0.42	0.17	0.52	12	16
SJ23	10.3	5.14	0.14	29.88	0	5.75	0	0	0.66	0	0	0	0.16	24.33	73.66	0	28.33	0	0.76	5	6	6	0	0.5	0.33	4.5	4.6	5	1	0	3.33	0	0	1	0.5	0	0	1	0	6	3	5.66	3	0.63	0.31	0.03	0.83	12	20
SJ24	5.6	0.44	12.14	5.72	0.18	4.83	0.4	0	0	0.66	3	12.57	0	0	33.33	0.33	0.33	1	0.53	5.33	4.33	2	0.5	1	0.16	0.75	0.8	6	6	1.33	0	1	0	0	3	0.5	0.5	0	0	1	0.5	1	0.5	0.21	0.52	0.28	0.27	16	15
[truncated: 5 more columns]

## Sheet: 10 Hz Flicker Light Condition
10 Hz Flicker Condition	5D-ASC Dimension Scores						11-ASC Subdimension Scores											PCI Major Dimension Scores												PCI Minor Dimension Scores														Time and Space Awareness Questionnaire Scores				Time Estimation Data
	Altered State of Consciousness (global)	Oceanic Boundlessness	Dread of Ego Dissolution	Visionary Restructuralization	Auditory Alterations	Vigilance Reduction	Experience of Unity	Spiritual Experience	Blissful State	Insightfulness	Disembodiment	Impaired Control and Cognition	Anxiety	Complex Imagery	Elementary Imagery	Audio-Visual Synesthesia	Changed Meaning of Percepts	Altered State of Awareness	Altered Experience	Volitional Control	Self-Awareness	Rationality	Internal Dialogue	Positive Affect	Negative Affect	Imagery	Attention	Memory	Arousal	Body Image	Time Sense	Perception	Meaning	Joy	Sexual Excitement	Love	Anger	Sadness	Fear	Imagery Amount	Imagery Vividness	Direction of Attention	Absorption	Time Awareness	Space Awareness	Thought about Time	Perceived Speed of Time	Actual Duration (minutes)	Estimated Duration (minutes)
SJ1	13.51	10.37	11.9	20.11	8.68	63.25	15.8	0	10.33	0.16	6.33	16.57	1.83	13	84.66	7	0	2.66	1.76	2.66	3.33	1.66	0	1.5	0.5	2.25	4.2	1.33	4	1.33	3	3.33	0	1.5	3	0	0	0	1.5	3	1.5	4.33	4	0.42	0.21	0.25	0.08	12	15
SJ2	7.16	3.37	2	18.88	0.81	14	6	2.66	0	0	2.66	3.71	0	14.66	66.66	0	0	3	0.46	2.66	4	3	4	1	0	3.25	5.4	4	3	0	0.66	1.33	0	0	0	0	0	0	0	3.5	3	6	4.5	0.42	0.21	0.37	0.5	14	20
SJ3	21.32	28.68	14.42	18.33	0.03	26.12	24.8	0	2.33	20.16	60	28.85	2.83	42.33	63.66	15.33	0	6	3.07	2	2	2.66	2	0.66	0.33	4.5	5.4	4.66	0.5	4.66	3.33	5.33	0	2	0	0	0	0	1	5.5	3.5	5.66	5	0.31	0.1	0.22	0.49	16	14
SJ4	4.27	2.59	8	2.44	3.93	36.08	2.4	3	1.66	2.66	3	11	2.83	1.66	2.66	2.33	3.33	1	0.61	4.33	5	4	4	0.66	0	1.5	3	5	1	0	2	0.66	0	0.5	1.5	0	0	0	0	0.5	2.5	3.33	2.5	0.52	0.42	0.38	0.4	14	15
SJ5	0.68	0	0	2.5	0	31.08	0	0	0	0	0	0	0	0	15	0	0	0	0.23	2.33	4.66	3	0	0	0	3	4.6	3.66	1	0	0.66	0.33	0	0	0	0	0	0	0	3	3	5	4	0.52	0.52	0.02	0.69	12	12
SJ6	16.68	23.48	3.66	21.66	19.5	50.16	8.4	3.66	48.33	1.66	19.33	4.85	3.16	3.33	93.33	27	3	4.66	3.15	1.33	4	3.66	0	2.16	0	2.5	4.2	4.66	0	2	4.33	4	2.5	3.5	3	0	0	0	0	3	2	4	4.5	0.42	0.1	0.05	0.76	16	12
SJ7	28.8	55.25	9	12.22	4.25	72.66	68.2	45.66	64.66	3.66	48.66	23.14	0	0	39.33	30	10.66	5	3.3	1	1.66	2	1	2.16	0	1	4.4	1	0.5	4.66	4.66	2.66	1.75	3	3.5	0	0	0	0	1	1	5	3.5	0.31	0.21	0.1	0.9	12	25
SJ8	21.15	17.59	8.28	41.5	15.75	47.5	8.4	11.33	40.66	16.33	9.33	9.14	2.66	68	83.33	18	12.33	1.33	2	5	4	4.66	2.5	2.5	1	5.25	5	5.66	1.5	1.33	4	3.33	0	3	3	3	3	0	0	5.5	5	5.33	4.5	0.52	0.31	0.29	0.21	12	30
SJ9	9.4	1.77	16.8	12.22	3.12	9.83	1.6	0	0	0	0	16.28	22.66	6	53	0	9.66	1	1.61	2.33	4.66	4	3.5	1	4	3.75	2	5	4	0.66	3.33	0.66	1.75	0	0	4	4	4	4	4	3.5	2	2	0.63	0.42	0.75	0.4	16	30
SJ10	1.6	1.37	0.23	3.55	0	32.16	0	0	3.66	0	0	0.71	0	0	21.33	0	0	0	1.61	4.66	2.66	4	0	0	0	1.5	5.6	4	0.5	3	4	0	0	0	0	0	0	0	0	0	3	6	5	0.21	0.1	0.14	0.29	16	45
SJ11	4.78	4.66	1.04	9.33	1.43	1.41	0	4.66	5	5.33	6	0.71	0	11.33	39.33	0	0	1.33	2.15	4	4.33	4.66	5	1.83	0.16	2.25	4.6	4	2.5	2.33	3.33	2	1.25	3	2.5	0	0	0.5	0	2	2.5	4.66	4.5	0.63	0.21	0.14	0.14	14	15
SJ12	4.53	3.4	2.57	8.5	2.62	16.91	2.4	2.66	3	2.66	2.33	2.42	2.33	3	37.33	2.33	3	0	0.15	5.33	5.66	5.33	1	0	0	4.25	3.4	5.33	0	0	0.66	0	0	0	0	0	0	0	0	3.5	5	3	4	0.63	0.42	0.2	0.44	14	25
SJ13	27.51	36.37	5.57	39.83	0.62	51.16	38.5	0	34	40.33	11.33	16.42	0.16	82	63	24.33	33	5.33	2.69	0	3	1	5	1.5	0	5.75	5	2.33	0	1.66	5.66	2.33	1.5	1.5	3	0	0	0	0	6	5.5	6	3.5	0.52	0.42	0.16	0.64	16	20
SJ14	13.15	20.55	2.33	14.66	0.06	30.33	11.6	0	48.66	0	13.66	6.85	0.16	2.33	85	7	0	3.66	2.3	1.66	2	2.66	3.5	3.66	1	1.75	5.8	3	0	2.33	3.66	1.33	2	4	4	0	0	0	3	2.5	1	6	5.5	0	0.21	0.11	0.69	14	20
SJ15	35.4	55.81	3.28	42.27	6.25	43	50.2	22.33	55	54.33	62	9.71	0.16	68.66	91.33	33.33	22	4	3.53	4.66	5.66	6	3.5	2.66	0	4.5	5.2	1.66	0	3.33	5	1	4.5	3.5	4.5	0	0	0	0	6	3	5	5.5	0.31	0.52	0.04	0.07	16	17.5
SJ16	25.66	20.29	25.52	33.88	41.37	71.83	28.2	2	15.66	43	9.66	50.57	15	40.33	56	12	20	4.66	2.38	0.33	2.66	2.33	5	0.5	2.5	1.5	1.6	1.33	4	2.33	2.66	3.66	1.25	0.5	1	0	0	3.5	4	1.5	1.5	1.33	2	0.63	0.42	0.58	0.88	14	16
SJ17	8.43	4.11	1.33	23.22	0	34.83	3.8	0.66	2.33	2	5.33	1.57	1.5	5	99	0	0	4.66	2.38	3	4.66	2	0.5	1.33	0	5.5	3	4.66	2	2.66	2.66	4	0.75	3.5	0.5	0	0	0	0	6	5	3.66	2	0.63	0.52	0.71	0.43	12	15
SJ18	6.89	3.22	6.33	13.05	0	45.58	0	0	0	0	0	14.85	0	0	78.33	0	0	1.66	1.23	4.66	5.33	3	5	1.5	0.5	0.25	4.2	2	4	0	4	1.33	0	0.5	0	0	0	1.5	0	0	0.5	5.33	2.5	0.63	0.52	0.16	0.38	12	14
SJ19	17.74	20.33	8.85	24.22	0	18.5	22.8	0	28	4.33	29.33	21.57	0.5	32	67.66	20	5	4	3.15	1	4.33	2.33	2.5	1.83	0.33	4.25	3.6	4.66	3.5	4.33	4	5.33	0	4	1.5	0	0	1	0	4	4.5	4.66	2	0.52	0.21	0.21	0.28	14	30
SJ20	24.62	30.48	20.76	20.33	0	37.16	41	17.66	13.33	0	89	31	5.83	11.33	94.33	6.66	0	4.33	3.15	0.66	0.66	1.33	0	1	1.66	4	3.8	2	2	2.33	4.66	4.33	1.75	1.5	1.5	1.5	1.5	3	0.5	5.5	2.5	4	3.5	0.42	0.1	0.61	0.72	12	10
SJ21	4.62	1.37	2.95	11.44	0	11.5	0	0	0	0	0	2.71	0	11.33	31	0	17	3.33	0.76	1.66	4.66	1.33	0.5	0	0.33	4.25	5.4	2.66	4.5	0	3.33	0	0	0	0	0	0	0.5	0.5	5.5	3	6	4.5	0.52	0.1	0.1	0.73	16	12
SJ22	29.64	32.62	8.38	51.17	22.87	19.25	32.6	40.33	20.66	40.66	17	9.28	4.5	69.66	87.5	42	34.33	2.33	2.84	5	3.66	4.33	4.5	2.16	0.83	5	4.6	4.66	2.5	2.33	3	2.66	3.25	3.5	3	0.5	0.5	2	0	5.5	4.5	4.33	5	0.63	0.31	0.2	0.52	14	30
SJ23	6.32	1.81	0.42	20.76	0	8.91	0	0	0	0	0	0	0	15.5	65.33	0	8	1	0.58	5.33	6	6	0	0	0	3.75	3.6	4.33	4	0	3	0.33	0	0	0	0	0	0	0	4	3.5	3	4.5	0.63	0.52	0.32	0.45	16	26
SJ24	6.93	0.81	6.42	16.72	0.06	9.83	4	0.33	0	0	0	9.42	1.33	0	95	0	0	1	0.53	3.66	4.66	2	0	1	0	1.5	2.2	5	5	0.66	0	1.66	0	0	3	0	0	0	0	1.5	1.5	2.66	1.5	0.52	0.31	0.11	0.69	14	14
[truncated: 5 more columns]
